# Supplementary material for: Transcriptional immunogenomic analysis reveals distinct immunological clusters in paediatric nervous system tumours
Source: Genome Med. 2023 Sep 7;15:67. doi: 10.1186/s13073-023-01219-x (PMC10486055; doi:10.1186/s13073-023-01219-x)
Supplement: Supplementary file 2 — Additional file 2. Supplementary tables for the manuscript. [file 13073_2023_1219_MOESM2_ESM.xlsx]

## Sheet: TableS1
TableS1. Overview of patient characteristics and analyses.

## Sheet: TableS2
TableS2. Immune cell-type estimates derived from immune deconvolution tools.

## Sheet: TableS3
TableS3. Curated signature genes used to define immune clusters.

## Sheet: TableS4
TableS4. Tumor-infiltrating lymphocyte scores for each sample.

## Sheet: TableS5
TableS5. Cox proportional hazards model for associations of immune clusters with OS.

## Sheet: TableS6
TableS6. Cox proportional hazards model for associations of immune clusters with PFS.

## Sheet: TableS7
TableS7. Results from QuSAGE Pathway analysis across immune clusters.

## Sheet: TableS8
TableS8. Tumour mutation burden values for each sample.

## Sheet: TableS9
TableS9. ANCOVA for total SNV/Mb among immune clusters.

## Sheet: TableS10
TableS10. ANCOVA for total SNV+Indel/Mb among immune clusters.

[truncated: 3 more sheets: TableS11, TableS12, TableS13]
